# Supplementary material for: Alpha-1-antichymotrypsin as a novel biomarker for diagnosis, prognosis, and therapy prediction in human diseases
Source: Cancer Cell Int. 2022 Apr 19;22:156. doi: 10.1186/s12935-022-02572-4 (PMC9019971; doi:10.1186/s12935-022-02572-4)
Supplement: Supplementary file 1 — Additional file 1: Table S1. List the samples in liver cancer and pancreatic cancer used in this manuscript. [file 12935_2022_2572_MOESM1_ESM.xlsx]

## Sheet: Liver cancer
Samples in liver cancer	Stage	survival	Survival days	FPKM
TCGA-BC-A3KF-01A	i	alive	8	1.5
TCGA-DD-AACK-01A	i	alive	9	2.3
TCGA-FV-A496-01A	i	alive	10	3.1
TCGA-FV-A4ZQ-01A	i	alive	12	0.6
TCGA-DD-A11A-01A	i	alive	79	0.8
TCGA-DD-AAD0-01A	i	alive	137	0.4
TCGA-DD-AAE6-01A	i	alive	141	0.4
TCGA-G3-A3CI-01A	i	alive	180	1.5
TCGA-DD-A1EI-01A	i	alive	183	3.5
TCGA-MR-A520-01A	i	alive	229	5
TCGA-2Y-A9HB-01A	i	alive	260	2.9
TCGA-MI-A75C-01A	i	alive	291	1.3
TCGA-EP-A3JL-01A	i	alive	303	3.8
TCGA-UB-AA0V-01A	i	alive	314	2.8
TCGA-5C-A9VH-01A	i	alive	322	13.8
TCGA-MR-A8JO-01A	i	alive	330	1.5
TCGA-WJ-A86L-01A	i	alive	345	4.1
TCGA-DD-AAC9-01A	i	alive	347	5.4
TCGA-2Y-A9H6-01A	i	alive	357	14.7
TCGA-G3-A7M7-01A	i	alive	361	3.3
TCGA-G3-AAV2-01A	i	alive	372	0.9
TCGA-BC-A69I-01A	i	alive	387	23.1
TCGA-BD-A3EP-01A	i	alive	409	15.9
TCGA-DD-AACP-01A	i	alive	415	6.9
TCGA-ED-A627-01A	i	alive	423	10.1
TCGA-LG-A9QC-01A	i	alive	425	1
TCGA-G3-A7M8-01A	i	alive	430	3.9
TCGA-G3-A7M5-01A	i	alive	447	3.1
TCGA-DD-AADO-01A	i	alive	453	3.8
TCGA-DD-AADP-01A	i	alive	458	8.4
TCGA-RC-A7SK-01A	i	alive	472	0.9
TCGA-DD-AADS-01A	i	alive	474	0.5
TCGA-G3-AAV0-01A	i	alive	476	1.1
TCGA-DD-AAEB-01A	i	alive	478	1.7
TCGA-G3-AAUZ-01A	i	alive	480	1.7
TCGA-UB-A7ME-01A	i	alive	486	4.4
TCGA-K7-A6G5-01A	i	alive	512	6.9
TCGA-K7-A5RG-01A	i	alive	519	0.3
TCGA-O8-A75V-01A	i	alive	538	7.8
TCGA-DD-AAE1-01A	i	alive	552	4.9
TCGA-DD-AADY-01A	i	alive	555	0.4
TCGA-DD-AAD1-01A	i	alive	564	29.6
TCGA-DD-AAE3-01A	i	alive	566	2
TCGA-EP-A12J-01A	i	alive	570	0.1
TCGA-DD-AADV-01A	i	alive	574	2.6
TCGA-DD-AAEA-01A	i	alive	575	1.8
TCGA-RC-A7SF-01A	i	alive	579	4.2
TCGA-G3-A3CK-01A	i	alive	585	5.5
TCGA-DD-AADW-01A	i	alive	587	3.7
TCGA-EP-A26S-01A	i	alive	608	0.6
TCGA-DD-AAE4-01A	i	alive	608	1.7
TCGA-WX-AA44-01A	i	alive	615	3.1
TCGA-K7-A5RF-01A	i	alive	631	2.2
TCGA-G3-A7M6-01A	i	alive	632	3.4
TCGA-DD-AADL-01A	i	alive	636	1.5
TCGA-DD-AAE2-01A	i	alive	638	2.9
TCGA-RC-A7S9-01A	i	alive	640	1.5
TCGA-DD-AAE7-01A	i	alive	644	8.5
TCGA-G3-A25Z-01A	i	alive	655	8.6
TCGA-DD-AAD2-01A	i	alive	658	3.9
TCGA-DD-A11C-01A	i	alive	662	3.6
TCGA-G3-A3CG-01A	i	alive	673	15.2
TCGA-2Y-A9H9-01A	i	alive	697	4.3
TCGA-G3-A5SJ-01A	i	alive	698	5
TCGA-DD-AAEG-01A	i	alive	719	1.2
TCGA-DD-AAE9-01A	i	alive	722	0.9
TCGA-DD-A73A-01A	i	alive	728	6.9
TCGA-FV-A2QQ-01A	i	alive	729	2.9
TCGA-G3-A5SK-01A	i	alive	744	31.8
TCGA-DD-AAED-01A	i	alive	763	0.8
TCGA-DD-AAEH-01A	i	alive	784	2
TCGA-NI-A8LF-01A	i	alive	799	2.3
TCGA-DD-AAEE-01A	i	alive	810	0.5
TCGA-KR-A7K2-01A	i	alive	829	1.5
TCGA-G3-A25V-01A	i	alive	860	13.4
TCGA-GJ-A3OU-01A	i	alive	879	1.7
TCGA-DD-AADN-01A	i	alive	898	0.1
TCGA-XR-A8TG-01A	i	alive	898	8.3
TCGA-KR-A7K8-01A	i	alive	906	5.2
TCGA-DD-A4NF-01A	i	alive	942	0.4
TCGA-DD-A4NB-01A	i	alive	989	1.5
TCGA-DD-AADJ-01A	i	alive	1066	1.9
TCGA-DD-AADI-01A	i	alive	1085	1.9
TCGA-DD-A73F-01A	i	alive	1085	3.1
TCGA-2Y-A9H7-01A	i	alive	1168	5.6
TCGA-DD-AAD8-01A	i	alive	1219	1.8
TCGA-DD-AADD-01A	i	alive	1231	0.5
TCGA-DD-AADA-01A	i	alive	1233	2.4
TCGA-DD-AADB-01A	i	alive	1242	2.8
TCGA-DD-AAD3-01A	i	alive	1295	3.6
TCGA-DD-AACN-01A	i	alive	1302	43
TCGA-XR-A8TC-01A	i	alive	1339	4.6
TCGA-DD-AAD5-01A	i	alive	1345	2
TCGA-DD-AACW-01A	i	alive	1424	4.7
TCGA-DD-AACY-01A	i	alive	1450	4.9
TCGA-2Y-A9H4-01A	i	alive	1452	1.2
TCGA-DD-AAEI-01A	i	alive	1531	2.1
TCGA-DD-AACV-01A	i	alive	1531	2.5
TCGA-DD-AACT-01A	i	alive	1562	3.7
TCGA-DD-AACU-01A	i	alive	1567	2.5
TCGA-DD-AAW3-01A	i	alive	1633	5.2
TCGA-G3-A25U-01A	i	alive	1636	2
TCGA-DD-A4NL-01A	i	alive	1711	4.2
TCGA-2Y-A9H2-01A	i	alive	1731	9.2
TCGA-DD-AACS-01A	i	alive	1804	0.9
TCGA-DD-AAVS-01A	i	alive	1823	5.2
TCGA-DD-AAW2-01A	i	alive	1855	1.1
TCGA-DD-AACO-01A	i	alive	1876	1
TCGA-DD-AAVZ-01A	i	alive	1900	14
TCGA-2Y-A9GU-01A	i	alive	1939	1.5
TCGA-DD-AAW0-01A	i	alive	2015	10.7
TCGA-DD-A1EB-01A	i	alive	2017	0.4
TCGA-DD-AADR-01A	i	alive	2028	3.2
TCGA-DD-AACE-01A	i	alive	2184	1.2
TCGA-DD-A4NO-01A	i	alive	2245	7.7
TCGA-DD-AACA-01A	i	alive	2301	0.1
TCGA-DD-A1ED-01A	i	alive	2301	8
TCGA-DD-AAVW-01A	i	alive	2317	5.7
TCGA-DD-AACB-01A	i	alive	2324	0.7
TCGA-2Y-A9GX-01A	i	alive	2442	14.5
TCGA-DD-AAVR-01A	i	alive	2513	7.9
TCGA-DD-AAVQ-01A	i	alive	2728	3.3
TCGA-DD-A4ND-01A	i	alive	2746	17.2
TCGA-DD-AAVP-01A	i	alive	2752	0.8
TCGA-DD-A4NP-01A	i	alive	3308	5.3
TCGA-DD-A73G-01A	i	alive	3478	6.7
TCGA-FV-A495-01A	ii	alive	1	1.7
TCGA-ED-A7PZ-01A	ii	alive	6	0.8
TCGA-ED-A7PX-01A	ii	alive	6	0.9
TCGA-RC-A6M6-01A	ii	alive	9	2.9
TCGA-5C-AAPD-01A	ii	alive	20	0.9
TCGA-QA-A7B7-01A	ii	alive	94	2.3
TCGA-DD-AACX-01A	ii	alive	170	0.2
TCGA-CC-A9FS-01A	ii	alive	211	5.1
TCGA-UB-AA0U-01A	ii	alive	327	4.9
TCGA-5C-A9VG-01A	ii	alive	328	0.3
TCGA-ZS-A9CG-01A	ii	alive	341	6.8
TCGA-G3-AAV5-01A	ii	alive	354	0.9
TCGA-K7-AAU7-01A	ii	alive	359	7.9
TCGA-G3-AAV7-01A	ii	alive	361	3.8
TCGA-CC-A7IJ-01A	ii	alive	382	0.5
TCGA-LG-A6GG-01A	ii	alive	387	5.6
TCGA-ED-A7PY-01A	ii	alive	390	3
TCGA-WQ-AB4B-01A	ii	alive	395	2.1
TCGA-ED-A7XP-01A	ii	alive	400	0.4
TCGA-G3-AAV3-01A	ii	alive	412	1
TCGA-DD-AADQ-01A	ii	alive	436	4.9
TCGA-BC-A69H-01A	ii	alive	444	4.6
TCGA-RC-A7SH-01A	ii	alive	468	1.8
TCGA-5R-AA1C-01A	ii	alive	520	1.2
TCGA-G3-A5SM-01A	ii	alive	520	2.6
TCGA-DD-AADU-01A	ii	alive	554	0.2
TCGA-RC-A7SB-01A	ii	alive	588	2.4
TCGA-G3-A3CJ-01A	ii	alive	594	3.5
TCGA-UB-A7MB-01A	ii	alive	601	1.9
TCGA-G3-A5SL-01A	ii	alive	621	4.2
TCGA-BC-A3KG-01A	ii	alive	680	0.5
TCGA-DD-A73D-01A	ii	alive	693	3.5
TCGA-MI-A75G-01A	ii	alive	698	3.2
TCGA-WX-AA46-01A	ii	alive	756	7.6
TCGA-DD-A4NI-01A	ii	alive	816	3.2
TCGA-ED-A4XI-01A	ii	alive	819	1.3
TCGA-UB-A7MA-01A	ii	alive	848	6.1
TCGA-FV-A3I0-01A	ii	alive	848	19.4
TCGA-ED-A5KG-01A	ii	alive	854	1.1
TCGA-ED-A459-01A	ii	alive	910	3.3
TCGA-DD-A4NJ-01A	ii	alive	928	17.4
TCGA-KR-A7K7-01A	ii	alive	951	9.9
TCGA-DD-AADK-01A	ii	alive	1049	18
TCGA-DD-AAEK-01A	ii	alive	1067	1.4
TCGA-RG-A7D4-01A	ii	alive	1098	2
TCGA-BD-A3ER-01A	ii	alive	1115	15.4
TCGA-ZS-A9CE-01A	ii	alive	1241	2.2
TCGA-2Y-A9H3-01A	ii	alive	1516	0.9
TCGA-DD-AAVX-01A	ii	alive	1570	27.3
TCGA-DD-AACI-01A	ii	alive	1618	0.4
TCGA-G3-A25X-01A	ii	alive	1779	3.6
TCGA-DD-AACJ-01A	ii	alive	2102	2.7
TCGA-DD-AAVU-01A	ii	alive	2202	4.8
TCGA-ZS-A9CF-01A	ii	alive	2412	0.7
TCGA-DD-A1EA-01A	ii	alive	2415	2
TCGA-DD-A113-01A	ii	alive	2425	0.7
TCGA-DD-AAVV-01A	ii	alive	2455	3.4
TCGA-DD-A118-01A	ii	alive	3437	5.9
TCGA-DD-A1EH-01A	iii	alive	1495	2.3
TCGA-ED-A97K-01A	iiia	alive	6	1.5
TCGA-BW-A5NO-01A	iiia	alive	20	1.1
TCGA-RC-A6M4-01A	iiia	alive	22	0.4
TCGA-CC-A123-01A	iiia	alive	219	2.5
TCGA-CC-A9FW-01A	iiia	alive	248	51.7
TCGA-CC-A3MC-01A	iiia	alive	363	2.4
TCGA-EP-A3RK-01A	iiia	alive	363	4.4
TCGA-CC-A7IH-01A	iiia	alive	365	1.9
TCGA-LG-A9QD-01A	iiia	alive	366	12.7
TCGA-CC-A7II-01A	iiia	alive	399	1.5
TCGA-ED-A8O5-01A	iiia	alive	406	0.7
TCGA-ED-A66X-01A	iiia	alive	406	5.3
TCGA-ED-A82E-01A	iiia	alive	408	2.4
TCGA-ED-A7XO-01A	iiia	alive	427	4
TCGA-5R-AA1D-01A	iiia	alive	449	1.4
TCGA-UB-A7MC-01A	iiia	alive	500	0.7
TCGA-DD-AAE0-01A	iiia	alive	555	1.2
TCGA-DD-AAD6-01A	iiia	alive	672	3.7
TCGA-DD-A73C-01A	iiia	alive	701	0.5
TCGA-G3-A3CH-01A	iiia	alive	780	2.2
TCGA-BC-4073-01B	iiia	alive	849	2.6
TCGA-XR-A8TE-01A	iiia	alive	925	0.3
TCGA-DD-AADG-01A	iiia	alive	1145	0.5
TCGA-BC-A216-01A	iiia	alive	1351	10.1
TCGA-G3-A25T-01A	iiia	alive	1553	0.9
TCGA-DD-AAVY-01A	iiia	alive	1970	2.4
TCGA-DD-AAW1-01A	iiia	alive	1989	2.1
TCGA-DD-A4NV-01A	iiia	alive	2398	1.3
TCGA-2Y-A9H0-01A	iiia	alive	3675	3.2
TCGA-3K-AAZ8-01A	iiib	alive	396	4.1
TCGA-G3-A6UC-01A	iiib	alive	671	3.1
TCGA-DD-A4NH-01A	iiib	alive	917	8.2
TCGA-XR-A8TD-01A	iiib	alive	1030	3.7
TCGA-CC-5259-01A	iiic	alive	250	1
TCGA-MI-A75E-01A	iiic	alive	507	3.9
TCGA-BC-A8YO-01A	iiic	alive	562	4.4
TCGA-DD-A4NA-01A	iiic	alive	1008	0.1
TCGA-RC-A6M5-01A	iva	alive	15	2.1
TCGA-DD-A4NR-01A	i	dead	9	14.6
TCGA-DD-A11B-01A	i	dead	14	3.3
TCGA-DD-AAC8-01A	i	dead	16	0.6
TCGA-EP-A2KC-01A	i	dead	19	2.4
TCGA-BC-A10Z-01A	i	dead	34	1.5
TCGA-UB-A7MD-01A	i	dead	52	2.6
TCGA-KR-A7K0-01A	i	dead	65	5.9
TCGA-GJ-A9DB-01A	i	dead	67	4.7
TCGA-HP-A5MZ-01A	i	dead	91	11.6
TCGA-DD-AACL-01A	i	dead	107	1.2
TCGA-DD-AADF-01A	i	dead	115	4.4
TCGA-DD-AACZ-01A	i	dead	171	0.7
TCGA-DD-A39Y-01A	i	dead	171	2.5
TCGA-FV-A3R2-01A	i	dead	194	4.3
TCGA-DD-A73B-01A	i	dead	283	2.6
TCGA-DD-AACF-01A	i	dead	365	1.1
TCGA-FV-A3R3-01A	i	dead	366	3.2
TCGA-DD-AACD-01A	i	dead	381	4.9
TCGA-DD-A1EF-01A	i	dead	394	4.1
TCGA-DD-AA3A-01A	i	dead	410	1.9
TCGA-G3-A25S-01A	i	dead	416	2
TCGA-DD-AADC-01A	i	dead	425	11
TCGA-ES-A2HT-01A	i	dead	438	8.2
TCGA-G3-A25Y-01A	i	dead	452	11
TCGA-DD-A3A3-01A	i	dead	535	3.1
TCGA-2Y-A9H5-01A	i	dead	555	7.7
TCGA-FV-A2QR-01A	i	dead	581	0.3
TCGA-EP-A2KB-01A	i	dead	596	0.9
TCGA-ES-A2HS-01A	i	dead	688	3.8
TCGA-XR-A8TF-01A	i	dead	693	3.5
TCGA-DD-A4NN-01A	i	dead	899	4.6
TCGA-2Y-A9H1-01A	i	dead	1229	0.7
TCGA-2Y-A9GW-01A	i	dead	1271	13.7
TCGA-DD-A1EG-01A	i	dead	1372	4.7
TCGA-DD-A11D-01A	i	dead	1560	0.9
TCGA-2Y-A9GT-01A	i	dead	1624	2.8
TCGA-DD-AACC-01A	i	dead	1685	6.6
TCGA-DD-A39X-01A	i	dead	1694	1.5
TCGA-DD-A3A2-01A	i	dead	2131	0.2
TCGA-DD-A3A8-01A	ii	dead	11	1.2
TCGA-DD-AADM-01A	ii	dead	12	1.4
TCGA-GJ-A6C0-01A	ii	dead	31	5.4
TCGA-2Y-A9HA-01A	ii	dead	36	1.8
TCGA-5R-AAAM-01A	ii	dead	46	4.1
TCGA-CC-5261-01A	ii	dead	97	4.3
TCGA-CC-5258-01A	ii	dead	129	1.4
TCGA-DD-AACH-01A	ii	dead	195	0.5
TCGA-FV-A3I1-01A	ii	dead	247	5.6
TCGA-4R-AA8I-01A	ii	dead	262	1.2
TCGA-CC-A8HV-01A	ii	dead	279	4.3
TCGA-CC-A7IG-01A	ii	dead	299	0.7
TCGA-DD-A4NQ-01A	ii	dead	373	2.9
TCGA-DD-A1EL-01A	ii	dead	415	0.2
TCGA-DD-AACQ-01A	ii	dead	432	2
TCGA-DD-AACG-01A	ii	dead	469	4.2
TCGA-DD-A39Z-01A	ii	dead	601	1.5
TCGA-DD-A39V-01A	ii	dead	643	0.9
TCGA-2Y-A9GY-01A	ii	dead	757	0.6
TCGA-G3-A5SI-01A	ii	dead	768	7.1
TCGA-2Y-A9GZ-01A	ii	dead	848	4.4
TCGA-DD-A114-01A	ii	dead	1149	0.7
TCGA-ZS-A9CD-01A	ii	dead	1386	12.8
TCGA-BC-A217-01A	ii	dead	1397	0.8
TCGA-FV-A23B-01A	ii	dead	1852	15.4
TCGA-DD-A39W-01A	iii	dead	827	0.1
TCGA-DD-A3A5-01A	iii	dead	3125	1
TCGA-ED-A8O6-01A	iiia	dead	56	7.1
TCGA-G3-AAV6-01A	iiia	dead	65	4.1
TCGA-CC-A1HT-01A	iiia	dead	101	1.2
TCGA-CC-5264-01A	iiia	dead	102	1.8
TCGA-CC-5263-01A	iiia	dead	129	0.5
TCGA-CC-A8HT-01A	iiia	dead	140	2.4
TCGA-UB-A7MF-01A	iiia	dead	214	0.1
TCGA-CC-A7IE-01A	iiia	dead	217	4.5
TCGA-DD-A3A1-01A	iiia	dead	233	1.8
TCGA-CC-A7IK-01A	iiia	dead	262	0.1
TCGA-CC-A7IL-01A	iiia	dead	278	1.1
TCGA-ED-A66Y-01A	iiia	dead	296	2
TCGA-CC-A3MA-01A	iiia	dead	303	1
TCGA-CC-A5UD-01A	iiia	dead	304	0.9
TCGA-CC-A3MB-01A	iiia	dead	315	2.1
TCGA-CC-A8HU-01A	iiia	dead	344	1.3
TCGA-CC-A5UC-01A	iiia	dead	347	2.8
TCGA-DD-A1EE-01A	iiia	dead	349	1.3
TCGA-YA-A8S7-01A	iiia	dead	412	5.3
TCGA-BC-A5W4-01A	iiia	dead	547	1
TCGA-WX-AA47-01A	iiia	dead	556	7.4
TCGA-DD-A3A4-01A	iiia	dead	612	0.1
TCGA-EP-A2KA-01A	iiia	dead	627	3.4
TCGA-CC-A7IF-01A	iiia	dead	649	2.9
TCGA-DD-A4NE-01A	iiia	dead	660	2.5
TCGA-BC-A10X-01A	iiia	dead	770	5.7
TCGA-DD-A4NG-01A	iiia	dead	802	7.8
TCGA-DD-A4NK-01A	iiia	dead	1210	23
TCGA-BC-4072-01B	iiia	dead	1490	1.2
TCGA-DD-A116-01A	iiia	dead	1622	0.2
TCGA-NI-A4U2-01A	iiia	dead	1791	1.9
TCGA-FV-A4ZP-01A	iiia	dead	2486	1.9
TCGA-G3-A7M9-01A	iiib	dead	56	0.5
TCGA-CC-A5UE-01A	iiib	dead	272	0.7
TCGA-DD-A3A7-01A	iiib	dead	419	0.3
TCGA-PD-A5DF-01A	iiib	dead	639	7.8
TCGA-CC-5260-01A	iiic	dead	87	0.9
TCGA-CC-5262-01A	iiic	dead	103	5.6
TCGA-CC-A8HS-01A	iiic	dead	300	7.4
TCGA-G3-AAV1-01A	iiic	dead	359	0.3
TCGA-DD-A1EJ-01A	iiic	dead	1005	0.7
TCGA-DD-A119-01A	iv	dead	223	2.1
TCGA-DD-A1EK-01A	ivb	dead	558	1.1
TCGA-DD-A3A9-01A	ivb	dead	931	0.9

## Sheet: Pancreatic cancer
Samples in pancreatic cancer	Stage	Survival	Survival days	FPKM
TCGA-3A-A9IL-01A	i	alive	2741	0.1
TCGA-3A-A9IN-01A	ib	alive	2084	0.1
TCGA-2J-AABP-01A	iib	alive	463	0.1
TCGA-HZ-7924-01A	iia	alive	840	0.2
TCGA-3A-A9I7-01A	iib	alive	1323	0.2
TCGA-IB-AAUP-01A	iib	alive	431	0.2
TCGA-2J-AABO-01A	iib	alive	440	0.2
TCGA-IB-A7M4-01A	iib	alive	483	0.2
TCGA-3A-A9J0-01A	iib	alive	743	0.2
TCGA-2J-AAB8-01A	iib	alive	80	0.2
TCGA-HZ-8001-01A	iii	alive	706	0.2
TCGA-HZ-8519-01A	ia	alive	454	0.3
TCGA-HV-A7OL-01A	iia	alive	252	0.3
TCGA-IB-A5SP-01A	iia	alive	482	0.3
TCGA-Z5-AAPL-01A	iia	alive	467	0.3
TCGA-2J-AABT-01A	iib	alive	319	0.3
TCGA-XD-AAUH-01A	iib	alive	395	0.3
TCGA-HZ-A77P-01A	iib	alive	330	0.3
TCGA-IB-A5ST-01A	iib	alive	635	0.4
TCGA-XN-A8T5-01A	ib	alive	720	0.5
TCGA-3A-A9IJ-01A	ib	alive	1854	0.5
TCGA-YB-A89D-01A	iib	alive	350	0.5
TCGA-HZ-7922-01A	iib	alive	4	0.5
TCGA-F2-6880-01A	iib	alive	289	0.5
TCGA-F2-A8YN-01A	iia	alive	517	0.6
TCGA-HZ-A4BH-01A	iib	alive	194	0.6
TCGA-HV-A5A4-01A	iia	alive	232	0.7
TCGA-HZ-7923-01A	iia	alive	314	0.7
TCGA-3A-A9IH-01A	ia	alive	1021	0.8
TCGA-RL-AAAS-01A	ib	alive	9	0.8
TCGA-2J-AABI-01A	iia	alive	969	0.8
TCGA-S4-A8RM-01A	iib	alive	737	0.8
TCGA-IB-AAUV-01A	iib	alive	404	0.8
TCGA-HZ-A8P1-01A	ib	alive	7	0.9
TCGA-HZ-A4BK-01A	iib	alive	657	0.9
TCGA-S4-A8RO-01A	iib	alive	525	1
TCGA-IB-8127-01A	iib	alive	522	1
TCGA-H8-A6C1-01A	iia	alive	671	1.1
TCGA-Q3-A5QY-01A	iib	alive	416	1.1
TCGA-IB-8126-01A	iii	alive	462	1.2
TCGA-YY-A8LH-01A	iib	alive	2016	1.3
TCGA-IB-AAUU-01A	iib	alive	245	1.4
TCGA-IB-AAUR-01A	iib	alive	338	1.5
TCGA-IB-7885-01A	iib	alive	1257	1.5
TCGA-IB-AAUS-01A	iib	alive	225	1.5
TCGA-IB-7652-01A	iib	alive	1116	1.6
TCGA-IB-AAUM-01A	iib	alive	8	1.6
TCGA-H6-8124-01A	iib	alive	392	1.6
TCGA-FB-AAPS-01A	iib	alive	228	1.7
TCGA-LB-A8F3-01A	iia	alive	379	1.8
TCGA-2J-AABE-01A	iia	alive	676	1.8
TCGA-3A-A9IX-01A	ia	alive	1037	1.9
TCGA-HZ-A9TJ-01A	iv	alive	603	1.9
TCGA-HV-A5A5-01A	iib	alive	289	2
TCGA-RB-AA9M-01A	iib	alive	286	2.1
TCGA-3E-AAAY-01A	iib	alive	2285	2.4
TCGA-XD-AAUG-01A	iv	alive	420	2.7
TCGA-XD-AAUL-01A	iia	alive	498	2.9
TCGA-2J-AABH-01A	iia	alive	1287	2.9
TCGA-FB-AAPZ-01A	iib	alive	716	3.1
TCGA-M8-A5N4-01A	iia	alive	584	3.3
TCGA-HZ-A77Q-01A	iib	alive	33	3.6
TCGA-Q3-AA2A-01A	ib	alive	95	3.8
TCGA-HV-AA8V-01A	iib	alive	920	3.9
TCGA-2J-AABK-01A	iib	alive	484	4.1
TCGA-XN-A8T3-01A	ib	alive	951	4.3
TCGA-FB-A4P6-01A	iib	alive	767	4.3
TCGA-F2-A44H-01A	iia	alive	586	4.9
TCGA-HZ-A49H-01A	iib	alive	491	6.9
TCGA-HZ-7918-01A	iib	alive	969	7.1
TCGA-IB-A6UF-01A	iib	alive	666	7.1
TCGA-2J-AABR-01A	iia	alive	438	9.7
TCGA-2J-AAB4-01A	iib	alive	729	9.9
TCGA-IB-AAUT-01A	iib	alive	287	10.7
TCGA-HZ-A49G-01A	iib	alive	660	21.5
TCGA-2J-AAB6-01A	iia	dead	293	0.1
TCGA-HZ-8005-01A	iib	dead	120	0.2
TCGA-HZ-7920-01A	ib	dead	236	0.3
TCGA-FB-AAPU-01A	iia	dead	381	0.3
TCGA-IB-7645-01A	iib	dead	1502	0.3
TCGA-IB-7888-01A	iia	dead	1332	0.4
TCGA-LB-A7SX-01A	iib	dead	393	0.4
TCGA-2L-AAQL-01A	iib	dead	292	0.4
TCGA-FB-AAQ2-01A	iib	dead	153	0.4
TCGA-FB-A4P5-01A	iib	dead	179	0.5
TCGA-F2-A44G-01A	iib	dead	233	0.5
TCGA-HZ-7919-01A	iib	dead	593	0.5
TCGA-IB-7654-01A	iib	dead	476	0.5
TCGA-2L-AAQA-01A	iib	dead	143	0.5
TCGA-2J-AAB1-01A	iib	dead	66	0.6
TCGA-HZ-8003-01A	iib	dead	596	0.6
TCGA-FB-AAQ6-01A	ia	dead	244	0.7
TCGA-IB-A5SQ-01A	ib	dead	219	0.7
TCGA-FB-AAQ0-01A	iia	dead	473	0.7
TCGA-HV-AA8X-01A	iib	dead	532	0.7
TCGA-HZ-A49I-01A	iib	dead	308	0.8
TCGA-HV-A5A3-01A	iia	dead	128	1
TCGA-IB-7889-01A	iib	dead	481	1
TCGA-IB-7886-01A	iib	dead	123	1
TCGA-2J-AABA-01A	iib	dead	607	1
TCGA-US-A77J-01A	iib	dead	568	1
TCGA-3A-A9IC-01A	iib	dead	738	1
TCGA-IB-7897-01A	iib	dead	486	1.1
TCGA-IB-A5SO-01A	iib	dead	365	1.2
TCGA-IB-7646-01A	iib	dead	145	1.2
TCGA-S4-A8RP-01A	iib	dead	702	1.3
TCGA-IB-A7LX-01A	iib	dead	250	1.3
TCGA-LB-A9Q5-01A	iib	dead	313	1.4
TCGA-2J-AABU-01A	iib	dead	277	1.5
TCGA-HZ-8002-01A	iib	dead	366	1.5
TCGA-US-A77G-01A	iib	dead	12	1.5
TCGA-IB-7887-01A	iib	dead	110	1.6
TCGA-3A-A9IB-01A	iib	dead	224	1.6
TCGA-US-A774-01A	iib	dead	695	1.6
TCGA-IB-7649-01A	iib	dead	467	1.7
TCGA-IB-7891-01A	iib	dead	913	1.7
TCGA-2J-AABV-01A	iib	dead	652	1.7
TCGA-2J-AABF-01A	iib	dead	691	1.7
TCGA-US-A77E-01A	iib	dead	430	1.8
TCGA-HZ-8638-01A	ia	dead	151	1.9
TCGA-XD-AAUI-01A	iib	dead	366	1.9
TCGA-FB-A7DR-01A	iia	dead	353	2
TCGA-HZ-8315-01A	iia	dead	299	2
TCGA-IB-7651-01A	iib	dead	603	2
TCGA-F2-A7TX-01A	iib	dead	95	2
TCGA-HZ-A77O-01A	iib	dead	160	2
TCGA-3A-A9IU-01A	iib	dead	458	2
TCGA-2L-AAQJ-01A	iii	dead	394	2
TCGA-L1-A7W4-01A	iib	dead	278	2.1
TCGA-2L-AAQI-01A	iib	dead	103	2.2
TCGA-FB-A545-01A	iib	dead	732	2.4
TCGA-OE-A75W-01A	iia	dead	267	2.5
TCGA-FB-AAQ3-01A	iib	dead	31	2.5
TCGA-FB-AAPY-01A	iib	dead	1059	2.6
TCGA-F2-7276-01A	iib	dead	216	2.9
TCGA-3A-A9I9-01A	iia	dead	634	3
TCGA-IB-AAUN-01A	ib	dead	144	3.2
TCGA-F2-7273-01A	iib	dead	592	3.2
TCGA-2J-AAB9-01A	iib	dead	627	3.4
TCGA-IB-AAUQ-01A	iib	dead	183	3.7
TCGA-H6-A45N-01A	iib	dead	421	3.7
TCGA-IB-AAUW-01A	iib	dead	230	3.9
TCGA-FB-AAPQ-01A	iib	dead	1130	5
TCGA-IB-AAUO-01A	iib	dead	239	5
TCGA-IB-A6UG-01A	iib	dead	41	5.2
TCGA-3A-A9IZ-01A	iib	dead	308	5.4
TCGA-FB-A78T-01A	iib	dead	375	6.6
TCGA-FB-AAQ1-01A	iib	dead	123	7.1
TCGA-RB-A7B8-01A	iib	dead	466	7.5
TCGA-HZ-8317-01A	iib	dead	378	10.9
